# Supplementary material for: A composition-dependent molecular clutch between T cell signaling condensates and actin
Source: eLife. 2019 Jul 3;8:e42695. doi: 10.7554/eLife.42695 (PMC6624021; doi:10.7554/eLife.42695)
Supplement: Figure 1—source data 1. [file elife-42695-fig1-data1.txt]

Sos1	SLP-76	Nck	N-WASP
1.0796	1.1095	1.2636	1.3353
1.0693	1.0686	1.2349	1.3419
1.0667	1.0874	1.2459	1.3345
1.0690	1.0888	1.2309	1.3867
1.1884	1.1999	1.2869	1.7301
1.2600	1.1461	1.4067	1.6868
1.1965	1.1465	1.4159	1.6272
1.2196	1.1051	1.3830	1.5993
1.2459	1.1869	1.3478	1.6616
1.1238	1.2832	1.3962	1.4786
1.1496	1.2552	1.2550	1.5193
1.1712	1.2919	1.3090	1.5076
1.1199	1.3085	1.2862	1.6107
1.1333	1.2615	1.1729
	1.2456	1.2023
