# Supplementary material for: A composition-dependent molecular clutch between T cell signaling condensates and actin
Source: eLife. 2019 Jul 3;8:e42695. doi: 10.7554/eLife.42695 (PMC6624021; doi:10.7554/eLife.42695)
Supplement: Figure 3—figure supplement 3—source data 1. [file elife-42695-fig3-figsupp3-data1.txt]

Nck:Actin 1:1	Nck:Actin 1:2	Nck:Actin 1:4	N-WASP:Actin 1:1	N-WASP:Actin 1:2	N-WASP:Actin 1:4
0.086845916	0.066054981	0.067882059	0.137521437	0.137580590	0.224781112
0.121722489	0.115929639	0.136745286	0.134135925	0.145900561	0.248925505
0.099087082	0.107900328	0.097994953	0.160342284	0.168929399	0.252150187
