# Supplementary material for: A composition-dependent molecular clutch between T cell signaling condensates and actin
Source: eLife. 2019 Jul 3;8:e42695. doi: 10.7554/eLife.42695 (PMC6624021; doi:10.7554/eLife.42695)
Supplement: Figure 3—figure supplement 4—source data 1. [file elife-42695-fig3-figsupp4-data1.txt]

N-WASP + Actin	Nck > N-WASP + Actin	pSLP-76 > N-WASP + Actin	Grb2 > N-WASP + Actin	pLAT > N-WASP + Actin
0.198399421	0.191498011	0.212060660	0.188837491	0.206075865
0.191501618	0.189698527	0.189876856	0.204354870	0.192524369
0.198574562	0.199786414	0.212757368	0.223700764	0.206786872
